# Supplementary material for: Impulsivity facets and substance use involvement: insights from genomic structural equation modeling
Source: Psychol Med. 2025 Feb 17;55:e51. doi: 10.1017/S0033291725000145 (PMC12039315; doi:10.1017/S0033291725000145)
Supplement: Vilar-Ribó et al. supplementary material 2 — Vilar-Ribó et al. supplementary material [file S0033291725000145sup002.xlsx]

## Sheet: ST1
Suplementary Table 1. Genetic correlations among all measures in the study. 95% confidence intervals are shown in brackets.
	UPPS-P: Negative Urgency	UPPS-P: Positive Urgency	UPPS-P: Sensation Seeking	UPPS-P: Premeditation	UPPS-P: Perseverance	BIS: Attention	BIS: Motor	BIS: Non planning	Delay Discounting	Drinks per week	Smoking Initiation	Lifetime cannabis use	Tobacco use disorder	Cannabis use disorder	Opioid use disorder	Problematic alcohol use
UPPS-P: Negative Urgency	1 [0.81 , 1.19]
UPPS-P: Positive Urgency	0.78 [0.65 , 0.91]	1 [0.84 , 1.16]
UPPS-P: Sensation Seeking	-0.08 [-0.22 , 0.05]	0.28 [0.16 , 0.39]	1 [0.87 , 1.13]
UPPS-P: Premeditation	0.42 [0.3 , 0.53]	0.59 [0.47 , 0.72]	0.27 [0.18 , 0.36]	1 [0.84 , 1.16]
UPPS-P: Perseverance	0.11 [-0.02 , 0.25]	0.22 [0.1 , 0.33]	0.01 [-0.08 , 0.1]	0.49 [0.37 , 0.61]	1 [0.85 , 1.15]
BIS: Attention	0.68 [0.55 , 0.8]	0.67 [0.54 , 0.79]	0.05 [-0.06 , 0.16]	0.51 [0.4 , 0.62]	0.41 [0.29 , 0.53]	1 [0.84 , 1.16]
BIS: Motor	0.43 [0.3 , 0.56]	0.62 [0.48 , 0.77]	0.34 [0.23 , 0.45]	0.76 [0.63 , 0.89]	0.33 [0.23 , 0.43]	0.53 [0.4 , 0.67]	1 [0.84 , 1.16]
BIS: Non planning	0.63 [0.54 , 0.73]	0.59 [0.48 , 0.7]	0.03 [-0.07 , 0.13]	0.73 [0.61 , 0.85]	0.33 [0.22 , 0.44]	0.67 [0.55 , 0.78]	0.73 [0.6 , 0.86]	1 [0.86 , 1.14]
Delay Discounting	0.26 [0.17 , 0.35]	0.19 [0.1 , 0.28]	-0.1 [-0.18 , -0.02]	0.32 [0.23 , 0.42]	-0.1 [-0.19 , -0.01]	0.13 [0.04 , 0.23]	0.3 [0.2 , 0.39]	0.48 [0.39 , 0.57]	1 [0.89 , 1.11]
Drinks per week	0.13 [0.07 , 0.2]	0.25 [0.18 , 0.32]	0.22 [0.15 , 0.28]	0.25 [0.18 , 0.33]	0.11 [0.04 , 0.18]	0.16 [0.09 , 0.22]	0.24 [0.16 , 0.32]	0.17 [0.1 , 0.24]	-0.04 [-0.1 , 0.03]	1 [0.91 , 1.09]
Smoking Initiation	0.31 [0.24 , 0.38]	0.36 [0.29 , 0.43]	0.17 [0.11 , 0.23]	0.33 [0.26 , 0.39]	0.02 [-0.04 , 0.07]	0.25 [0.18 , 0.32]	0.4 [0.33 , 0.47]	0.4 [0.33 , 0.47]	0.32 [0.27 , 0.37]	0.41 [0.37 , 0.45]	1 [0.94 , 1.06]
Lifetime cannabis use	0.07 [-0.02 , 0.17]	0.2 [0.1 , 0.29]	0.27 [0.17 , 0.37]	0.27 [0.16 , 0.37]	0.26 [0.16 , 0.37]	0.19 [0.08 , 0.3]	0.36 [0.25 , 0.47]	0.25 [0.15 , 0.35]	-0.16 [-0.25 , -0.08]	0.41 [0.34 , 0.48]	0.51 [0.45 , 0.58]	1 [0.87 , 1.13]
Tobacco use disorder	0.3 [0.22 , 0.38]	0.3 [0.22 , 0.39]	0.05 [-0.03 , 0.12]	0.29 [0.2 , 0.37]	-0.06 [-0.12 , 0.01]	0.2 [0.12 , 0.27]	0.3 [0.22 , 0.38]	0.36 [0.29 , 0.44]	0.41 [0.34 , 0.48]	0.36 [0.31 , 0.41]	0.78 [0.72 , 0.84]	0.14 [0.06 , 0.22]	1 [0.91 , 1.09]
Cannabis use disorder	0.25 [0.16 , 0.33]	0.3 [0.22 , 0.38]	0.13 [0.05 , 0.21]	0.3 [0.21 , 0.39]	0.04 [-0.05 , 0.12]	0.25 [0.16 , 0.34]	0.4 [0.31 , 0.49]	0.35 [0.27 , 0.44]	0.26 [0.19 , 0.33]	0.37 [0.31 , 0.43]	0.63 [0.57 , 0.68]	0.47 [0.39 , 0.56]	0.67 [0.59 , 0.76]	1 [0.89 , 1.11]
Opioid use disorder	0.25 [0.13 , 0.38]	0.13 [0.01 , 0.24]	-0.01 [-0.12 , 0.09]	0.22 [0.1 , 0.35]	0.04 [-0.07 , 0.16]	0.18 [0.06 , 0.3]	0.28 [0.16 , 0.4]	0.29 [0.18 , 0.4]	0.18 [0.09 , 0.28]	0.44 [0.36 , 0.52]	0.45 [0.38 , 0.52]	0.3 [0.19 , 0.42]	0.48 [0.39 , 0.57]	0.82 [0.71 , 0.93]	1 [0.84 , 1.16]
Problematic alcohol use	0.37 [0.3 , 0.44]	0.4 [0.33 , 0.48]	0.11 [0.04 , 0.18]	0.33 [0.25 , 0.41]	0.13 [0.06 , 0.2]	0.32 [0.25 , 0.39]	0.36 [0.28 , 0.44]	0.35 [0.28 , 0.42]	0.17 [0.1 , 0.24]	0.78 [0.71 , 0.86]	0.55 [0.5 , 0.61]	0.35 [0.28 , 0.42]	0.65 [0.59 , 0.72]	0.71 [0.64 , 0.78]	0.8 [0.71 , 0.9]	1 [0.9 , 1.1]

## Sheet: ST2
Suplementary Table 2. Genetic correlations between impulsivity facets, SU and SUD, estimated in the gSEM model.
Trait 1	Trait 2	rg	95% CI	p
Lack of Premeditation	Lack of Premeditation	0.80858	[0.73 , 0.89]	3.66688e-93
Lack of Premeditation	Attentional	0.695901	[0.62 , 0.78]	1.24554e-63
Lack of Premeditation	Motor	0.857532	[0.77 , 0.94]	1.08877e-81
Lack of Premeditation	Non-planning	0.886865	[0.81 , 0.96]	2.49432e-116
Lack of Premeditation	Negative Urgency	0.659703	[0.58 , 0.74]	7.2239e-59
Lack of Premeditation	Positive Urgency	0.749436	[0.66 , 0.84]	8.04245e-57
Lack of Premeditation	Lack of Perseverance	0.460861	[0.36 , 0.56]	2.09428e-20
Lack of Premeditation	Sensation Seeking	0.213969	[0.12 , 0.31]	2.22171e-05
Lack of Premeditation	Delay Discounting	0.393797	[0.3 , 0.48]	4.72202e-17
Negative Urgency	Positive Urgency	0.780031	[0.65 , 0.91]	5.82725e-30
Negative Urgency	Lack of Perseverance	0.113165	[-0.02 , 0.25]	0.104053
Negative Urgency	Sensation Seeking	-0.0849747	[-0.22 , 0.05]	0.212802
Negative Urgency	Delay Discounting	0.264124	[0.17 , 0.35]	1.88881e-08
Positive Urgency	Lack of Perseverance	0.217396	[0.1 , 0.33]	0.000315069
Positive Urgency	Sensation Seeking	0.278185	[0.16 , 0.39]	3.27903e-06
Positive Urgency	Delay Discounting	0.192295	[0.1 , 0.28]	6.38995e-05
Lack of Perseverance	Sensation Seeking	0.0112717	[-0.08 , 0.1]	0.806942
Lack of Perseverance	Delay Discounting	-0.0988635	[-0.19 , -0.01]	0.0298811
Sensation Seeking	Delay Discounting	-0.101197	[-0.18 , -0.02]	0.0127476
SU	Smoking Initiation	0.844791	[0.79 , 0.9]	1.07757e-212
SU	Drinks per Week	0.544237	[0.5 , 0.59]	5.20928e-126
SU	Lifetime Cannabis Use	0.547201	[0.48 , 0.61]	2.45357e-56
SUD	TUD	0.751219	[0.69 , 0.82]	3.82699e-108
SUD	CUD	0.889145	[0.83 , 0.95]	6.53874e-195
SUD	PAU	0.875512	[0.82 , 0.93]	7.05998e-232
SUD	OUD	0.774484	[0.69 , 0.86]	9.10475e-68
SU	SUD	0.7695	[0.73 , 0.81]	< 5e-300
Smoking Initiation	TUD	0.295057	[0.24 , 0.35]	3.69079e-22
Drinks per Week	PAU	0.417323	[0.34 , 0.49]	1.53071e-25
Lifetime Cannabis Use	CUD	0.100479	[0.03 , 0.18]	0.0104843
SU	Lack of Premeditation	0.501576	[0.42 , 0.58]	1.09871e-32
SU	Negative Urgency	0.298565	[0.22 , 0.38]	2.25596e-12
SU	Positive Urgency	0.424733	[0.34 , 0.51]	2.92892e-21
SU	Lack of Perseverance	0.098236	[0.03 , 0.17]	0.00482911
SU	Sensation Seeking	0.271424	[0.2 , 0.35]	2.05261e-12
SU	Delay Discounting	0.209449	[0.15 , 0.27]	2.66465e-10
SUD	Lack of Premeditation	0.460267	[0.4 , 0.52]	4.65524e-47
SUD	Negative Urgency	0.363564	[0.3 , 0.42]	8.90463e-32
SUD	Positive Urgency	0.376248	[0.32 , 0.44]	1.70263e-33
SUD	Lack of Perseverance	0.0473061	[-0.01 , 0.11]	0.118528
SUD	Sensation Seeking	0.0983701	[0.04 , 0.16]	0.00113209
SUD	Delay Discounting	0.308111	[0.26 , 0.36]	1.02995e-30
Negative Urgency	Negative Urgency	0.999996	[0.81 , 1.19]	3.81993e-25
Positive Urgency	Positive Urgency	0.999998	[0.84 , 1.16]	1.0076e-33
Sensation Seeking	Sensation Seeking	0.999999	[0.87 , 1.13]	7.41056e-50
Lack of Perseverance	Lack of Perseverance	0.346199	[0.25 , 0.45]	2.857e-11
Lack of Perseverance	Lack of Perseverance	0.999998	[0.85 , 1.15]	4.4768e-37
Attentional	Attentional	0.515721	[0.41 , 0.62]	1.29349e-22
Motor	Motor	0.26464	[0.17 , 0.36]	1.84054e-07
Non-planning	Non-planning	0.213472	[0.15 , 0.28]	4.31392e-10
Delay Discounting	Delay Discounting	1	[0.89 , 1.11]	3.91116e-65
Drinks per Week	Drinks per Week	0.703805	[0.62 , 0.79]	5.70299e-56
Smoking Initiation	Smoking Initiation	0.286329	[0.21 , 0.36]	2.85681e-13
Lifetime Cannabis Use	Lifetime Cannabis Use	0.700571	[0.59 , 0.81]	2.98551e-34
TUD	TUD	0.435669	[0.34 , 0.53]	4.07682e-18
CUD	CUD	0.209422	[0.1 , 0.32]	0.000178976
OUD	OUD	0.400176	[0.25 , 0.55]	3.81916e-07
PAU	PAU	0.233478	[0.13 , 0.34]	2.9195e-05

## Sheet: ST3
Suplementary Table 3. Genetic associations from regression model among SU and SUD factors and the six Impulsivit factors.
	Substance Use			Substance Use Disorder
	Estimate	95% CI	p	Estimate	95% CI	p
Negative Urgency	0.0461017	[-0.12 , 0.2]	0.589753	0.328089	[0.19 , 0.46]	4.73598e-06
Positive Urgency	0.331501	[0.15 , 0.51]	0.000621176	0.121158	[-0.04 , 0.28]	0.143808
Lack of Premeditation	0.421566	[0.2 , 0.65]	0.000357882	0.212514	[0.03 , 0.4]	0.0314697
Lack of Perseverance	0.151601	[0.01 , 0.31]	0.0616999	-0.0693509	[-0.21 , 0.08]	0.361859
Sensation Seeking	0.479875	[0.31 , 0.65]	4.3e-08	-0.270893	[-0.42 , -0.12]	0.000735319
Delay Discounting	-0.0677696	[-0.2 , 0.07]	0.344646	0.360259	[0.24 , 0.48]	8.51133e-09
